# Supplementary material for: Validation of the 30-Year Framingham Risk Score in a German Population-Based Cohort
Source: Diagnostics (Basel). 2022 Apr 12;12(4):965. doi: 10.3390/diagnostics12040965 (PMC9025787; doi:10.3390/diagnostics12040965)
Supplement: Supplementary file 1 [file diagnostics-12-00965-s001.zip]

Archive with 1 entries (1 files):
- diagnostics-1654731-supplementary.pdf
